# Supplementary material for: Sodium–Glucose Cotransporter-2 Inhibitors Could Help Delay Renal Impairment in Patients with Type 2 Diabetes: A Real-World Clinical Setting
Source: J Clin Med. 2022 Sep 6;11(18):5259. doi: 10.3390/jcm11185259 (PMC9502124; doi:10.3390/jcm11185259)
Supplement: Supplementary file 1 [file jcm-11-05259-s001.zip]

Archive with 1 entries (1 files):
- jcm-1864904-supplementary.pdf
